# Supplementary material for: A functional connectome: regulation of Wnt/TCF-dependent transcription by pairs of pathway activators
Source: Mol Cancer. 2015 Dec 8;14:206. doi: 10.1186/s12943-015-0475-1 (PMC4672529; doi:10.1186/s12943-015-0475-1)
Supplement: Additional file 10: Table S6. — Gene and PIN community identifiers. (XLS 34 kb) [file 12943_2015_475_MOESM10_ESM.xls]

## Sheet: Sheet1
Name	ENSP_num	Community_num	dld1	7df3	heka	CDNA_inhibitor	Connectome						R	G	B	community colors
M6PR	412	13	1	0	1	0	0						1	0.875	0	in the spaghetti plots
DVL2	5340	4	0	1	1	0	1						0	0.3125	1
RPAP3	5386	10	0	0	1	0	0						0.5	1	0.5
STRAP	25399	3	0	1	0	0	0						0	0.125	1
PSMA4	44462	8	0	1	0	0	0						0.125	1	0.875
PKP2	70846	4	0	1	0	0	0						0	0.3125	1
ADCK2	72869	9	0	1	0	0	0						0.3125	1	0.6875
PPP1R15A	200453	1	1	0	0	0	0						0	0	0.75
ESR1	206249	5	0	1	0	0	0						0	0.5	1
CEBPE	206513	3	0	0	1	0	0						0	0.125	1
CDC6	209728	6	0	0	1	0	0						0	0.75	1
POLR2E	215587	10	1	0	1	0	0						0.5	1	0.5
LGALS1	215909	2	1	0	0	0	0						0	0	0.9375
CBY1	216029	4	1	0	0	0	0						0	0.3125	1
UNC84B	216064	13	0	0	1	0	0						1	0.875	0
MAP3K7IP1	216160	3	1	0	0	0	0						0	0.125	1
RBX1	216225	6	0	1	0	0	0						0	0.75	1
PHF5A	216252	11	1	0	0	0	0						0.75	1	0.25
RIPK3	216274	16	0	1	0	0	0						1	0.25	0
PNN	216832	1	1	0	0	0	0						0	0	0.75
CHRNA4	217176	18	0	0	1	0	0						0.875	0	0
POLI	217800	4	0	0	1	0	0						0	0.3125	1
TBL1X	217964	1	0	1	0	0	0						0	0	0.75
SMARCA1	218157	1	1	0	0	0	0						0	0	0.75
PIN4	218432	11	0	0	1	0	0						0.75	1	0.25
CSK	220003	5	0	0	1	0	0						0	0.5	1
PAG1	220597	5	1	0	0	0	0						0	0.5	1
PAF1	221265	4	1	0	0	0	0						0	0.3125	1
RUVBL2	221413	7	1	0	0	0	0						0	0.9375	1
SFRS16	221455	3	0	1	0	0	0						0	0.125	1
AES	221561	7	1	0	0	0	0						0	0.9375	1
FBL	221801	11	0	0	0	0	1						0.75	1	0.25
CDC37	222005	5	1	0	0	0	0						0	0.5	1
EPOR	222139	2	0	1	0	0	0						0	0	0.9375
GSK3A	222330	5	1	0	0	0	0						0	0.5	1
TFPI2	222543	3	0	1	0	0	0						0	0.125	1
HBP1	222574	1	1	0	0	0	0						0	0	0.75
PLOD3	223127	8	0	0	0	1	0						0.125	1	0.875
GCK	223366	5	1	0	0	0	0						0	0.5	1
UTP18	225298	12	1	0	0	0	0						0.9375	1	0.0625
RPS6KB1	225577	5	1	0	0	0	0						0	0.5	1
TCF2	225893	7	1	0	0	0	0						0	0.9375	1
GCN5L2	225916	7	1	0	0	0	0						0	0.9375	1
SULT1E1	226444	3	0	0	1	0	0						0	0.125	1
BIRC2	227758	16	0	1	0	0	0						1	0.25	0
SMARCD1	228253	1	1	0	1	0	0						0	0	0.75
PRDM4	228437	3	0	1	0	0	0						0	0.125	1
ARHGDIB	228945	2	0	1	0	0	0						0	0	0.9375
ASF1A	229595	8	0	1	0	0	0						0.125	1	0.875
SKP1A	231487	6	1	1	0	0	0						0	0.75	1
BCL6	232014	1	1	0	0	0	0						0	0	0.75
HES1	232424	2	0	0	0	1	0						0	0	0.9375
RRP9	232888	11	1	0	0	0	0						0.75	1	0.25
EIF1B	232905	14	0	1	0	0	0						1	0.6875	0
MDH1	233114	8	0	1	0	0	0						0.125	1	0.875
RTKN	233330	2	0	1	0	0	0						0	0	0.9375
APC2	233607	4	1	0	0	0	0						0	0.3125	1
BCL9	234739	4	1	0	0	0	0						0	0.3125	1
EBNA1BP2	236051	11	0	1	0	0	0						0.75	1	0.25
TBPL1	237264	17	0	0	0	1	0						1	0.0625	0
MED28	237380	10	0	1	0	0	0						0.5	1	0.5
GSC	238558	2	0	0	0	0	1						0	0	0.9375
TGFB3	238682	3	0	0	1	0	0						0	0.125	1
ELF1	239882	1	0	0	0	1	0						0	0	0.75
EGR1	239938	6	1	0	0	0	0						0	0.75	1
CCDC53	240079	15	0	0	1	0	0						1	0.5	0
TAF1L	242310	17	0	1	0	0	0						1	0.0625	0
STX10	242770	4	0	0	0	1	0						0	0.3125	1
DDX39	242776	8	1	0	0	0	0						0.125	1	0.875
RIF1	243326	7	0	1	0	0	0						0	0.9375	1
IL9R	244174	2	0	1	0	0	0						0	0	0.9375
SSR1	244763	15	1	0	0	0	0						1	0.5	0
NIN	245441	3	0	1	0	0	0						0	0.125	1
TNFSF14	245912	16	0	1	0	0	0						1	0.25	0
AOF2	246149	1	1	0	0	0	0						0	0	0.75
SAE2	246548	3	1	0	0	0	0						0	0.125	1
DAAM1	247170	4	1	0	0	0	0						0	0.3125	1
PYCARD	247470	16	1	0	0	0	0						1	0.25	0
FBXL12	247977	3	1	0	1	0	0						0	0.125	1
ZFP36	248673	18	0	1	0	0	0						0.875	0	0
YWHAH	248975	18	0	0	1	0	0						0.875	0	0
SMO	249373	1	0	0	1	0	0						0	0	0.75
PIAS1	249636	3	0	1	0	0	0						0	0.125	1
COPB1	249923	15	0	0	1	0	0						1	0.5	0
FOXA1	250448	12	0	1	0	0	0						0.9375	1	0.0625
EAPP	250454	1	0	0	1	0	0						0	0	0.75
NEDD8	250495	6	0	1	0	0	0						0	0.75	1
MKNK2	250896	5	0	1	0	0	0						0	0.5	1
TUBG1	251413	18	0	0	1	0	0						0.875	0	0
KRT1	252244	4	1	0	0	0	0						0	0.3125	1
LDLR	252444	9	0	1	0	0	0						0.3125	1	0.6875
SNX9	252631	5	1	0	0	0	0						0	0.5	1
ZNF655	252713	2	0	1	0	0	0						0	0	0.9375
PRIC285	252889	1	0	0	1	0	0						0	0	0.75
TRIM28	253024	5	1	0	0	0	0						0	0.5	1
MAP3K10	253055	13	1	0	0	0	0						1	0.875	0
CHMP1A	253475	3	0	0	0	1	0						0	0.125	1
ACLY	253792	13	0	1	0	0	0						1	0.875	0
SMARCC1	254480	1	1	0	0	0	0						0	0	0.75
NIP7	254940	11	0	0	1	0	0						0.75	1	0.25
AP3B1	255194	4	1	0	0	0	0						0	0.3125	1
KRAS	256078	8	0	0	0	0	1						0.125	1	0.875
MED6	256379	10	0	1	0	0	0						0.5	1	0.5
SORT1	256637	13	1	0	0	0	0						1	0.875	0
CABLES1	256925	4	0	1	0	0	0						0	0.3125	1
APC	257430	4	1	1	1	0	0						0	0.3125	1
TCF1	257555	7	1	0	0	0	0						0	0.9375	1
CCT7	258091	5	0	1	0	0	0						0	0.5	1
GNS	258145	5	0	1	0	0	0						0	0.5	1
PLEKHA8	258679	6	0	1	0	0	0						0	0.75	1
ACTL6A	259034	7	1	0	0	0	0						0	0.9375	1
TANK	259075	5	0	1	0	0	0						0	0.5	1
PSMB7	259457	8	1	0	0	0	0						0.125	1	0.875
DERL1	259512	9	0	0	0	1	0						0.3125	1	0.6875
KIAA0319	259793	2	1	0	0	0	0						0	0	0.9375
CASP1	260309	16	0	1	0	0	0						1	0.25	0
RTF1	260373	4	1	0	0	0	0						0	0.3125	1
ATF7IP	261168	10	1	1	1	0	0						0.5	1	0.5
SYT1	261205	2	0	1	0	0	0						0	0	0.9375
N4BP2	261435	7	0	0	1	0	0						0	0.9375	1
RORA	261523	7	1	0	0	0	0						0	0.9375	1
USP14	261601	8	0	1	0	0	0						0.125	1	0.875
KPNA3	261667	8	0	0	1	0	0						0.125	1	0.875
VAC14	261776	20	0	0	1	0	0						0.5	0	0
ANAPC5	261819	4	0	1	0	0	0						0	0.3125	1
TRIP4	261884	5	0	0	1	0	0						0	0.5	1
UBXD8	261942	9	1	0	0	0	0						0.3125	1	0.6875
MARS	262027	17	0	1	0	0	0						1	0.0625	0
IKZF4	262032	1	0	0	1	0	0						0	0	0.75
PIK3C3	262039	2	1	0	0	0	0						0	0	0.9375
COPZ1	262061	15	0	0	1	0	0						1	0.5	0
HDAC9	262069	1	1	0	0	0	0						0	0	0.75
SMARCD3	262188	1	1	0	0	0	0						0	0	0.75
ARFGEF1	262215	15	0	0	1	0	0						1	0.5	0
YY1	262238	1	1	0	0	0	0						0	0	0.75
RCOR1	262241	1	1	0	0	0	0						0	0	0.75
NLK	262393	4	1	0	1	0	0						0	0.3125	1
INVS	262457	4	0	0	1	0	0						0	0.3125	1
CSNK2A2	262506	1	1	0	0	0	0						0	0	0.75
SLC9A3R1	262613	5	0	1	0	0	0						0	0.5	1
MAG	262624	9	1	0	0	0	0						0.3125	1	0.6875
CCNE1	262643	1	0	1	0	0	0						0	0	0.75
CHD8	262707	12	1	0	0	0	0						0.9375	1	0.0625
RPS6KA6	262752	5	0	1	0	0	0						0	0.5	1
TIMP2	262768	4	1	0	0	0	0						0	0.3125	1
MARK4	262891	18	0	0	1	0	0						0.875	0	0
UQCR	262946	16	1	0	0	0	0						1	0.25	0
TLE2	262953	2	1	0	0	0	0						0	0	0.9375
CCDC94	262962	8	0	1	0	0	0						0.125	1	0.875
TCF3	262965	7	1	0	0	0	0						0	0.9375	1
GAB1	262995	2	0	1	0	0	0						0	0	0.9375
EPC1	263062	7	0	0	1	0	0						0	0.9375	1
CDC45L	263201	6	0	0	1	0	0						0	0.75	1
PCQAP	263205	10	0	0	1	0	0						0.5	1	0.5
ARVCF	263207	4	1	0	0	0	0						0	0.3125	1
UBE2R2	263228	6	1	0	0	0	0						0	0.75	1
EP300	263253	7	1	0	0	0	0						0	0.9375	1
NUCB1	263273	16	1	0	0	0	0						1	0.25	0
EHD2	263277	8	1	0	0	0	0						0.125	1	0.875
HNRPUL1	263367	7	1	1	0	0	0						0	0.9375	1
AKAP8L	263378	6	0	0	1	0	0						0	0.75	1
BIRC3	263464	16	0	1	1	0	0						1	0.25	0
TNR	263525	9	0	0	1	0	0						0.3125	1	0.6875
HIPK2	263551	3	1	0	0	0	0						0	0.125	1
ARID3A	263620	3	1	0	0	0	0						0	0.125	1
OSBPL5	263650	13	0	0	1	0	0						1	0.875	0
PDZRN3	263666	3	1	0	0	0	0						0	0.125	1
USP13	263966	9	0	1	0	0	0						0.3125	1	0.6875
HSF4	264009	1	0	1	0	0	0						0	0	0.75
FARP2	264042	5	0	0	1	0	0						0	0.5	1
NGEF	264051	2	0	0	1	0	0						0	0	0.9375
PIP5K3	264380	20	0	1	0	0	0						0.5	0	0
CUL3	264414	6	0	1	0	0	0						0	0.75	1
RBBP5	264515	12	1	0	0	0	0						0.9375	1	0.0625
UBE2S	264552	8	0	0	0	0	1						0.125	1	0.875
STAT3	264657	2	0	1	0	0	0						0	0	0.9375
C4orf20	264689	4	0	0	1	0	0						0	0.3125	1
F11	264691	3	0	1	0	0	0						0	0.125	1
GPBP1	264779	7	0	1	0	0	0						0	0.9375	1
KLF1	264834	1	1	0	0	0	0						0	0	0.75
NUP54	264883	15	0	0	1	0	0						1	0.5	0
FBXW11	265094	6	1	0	1	0	0						0	0.75	1
LEF1	265165	4	1	1	0	0	0						0	0.3125	1
PAIP2	265192	14	1	0	0	0	0						1	0.6875	0
APBA1	265381	4	1	0	0	0	0						0	0.3125	1
ICA1	265577	1	0	1	0	0	0						0	0	0.75
ANK1	265709	19	0	1	0	0	0						0.6875	0	0
SMARCA2	265773	1	1	0	0	0	0						0	0	0.75
PRPF6	266079	8	0	0	1	0	0						0.125	1	0.875
DHH	266991	14	1	0	0	0	0						1	0.6875	0
ACVRL1	267008	3	0	0	1	0	0						0	0.125	1
SMARCC2	267064	1	1	0	0	0	0						0	0	0.75
RB1	267163	1	1	0	0	0	0						0	0	0.75
GTF2A2	267869	17	0	1	0	0	0						1	0.0625	0
WDR61	267973	4	0	0	1	0	0						0	0.3125	1
RLBP1	268125	5	1	0	0	0	0						0	0.5	1
NKD1	268459	4	0	1	0	0	0						0	0.3125	1
NOL3	268605	16	1	0	0	0	0						1	0.25	0
EIF4A3	269349	8	1	0	0	0	0						0.125	1	0.875
RNF165	269439	3	0	0	1	0	0						0	0.125	1
TOP2A	269577	1	0	1	0	0	0						0	0	0.75
AKAP8	269701	7	0	1	0	0	0						0	0.9375	1
SH3GL1	269886	17	0	1	0	0	0						1	0.0625	0
SOD1	270142	8	1	0	0	0	0						0.125	1	0.875
AKT1	270202	5	1	0	0	0	0						0	0.5	1
SAE1	270225	3	1	0	0	0	0						0	0.125	1
POLR2D	272645	10	0	0	1	0	0						0.5	1	0.5
DES	273074	13	0	0	1	0	0						1	0.875	0
RNF7	273480	6	1	0	0	0	0						0	0.75	1
C4orf16	274000	13	0	1	0	0	0						1	0.875	0
USP53	274030	12	1	0	0	0	0						0.9375	1	0.0625
SETD7	274031	12	1	0	0	0	0						0.9375	1	0.0625
MYO10	274203	6	0	1	0	0	0						0	0.75	1
NONO	276079	2	0	1	0	0	0						0	0	0.9375
IL2RG	276110	2	0	1	0	0	0						0	0	0.9375
RPS3	278572	6	0	0	0	1	0						0	0.75	1
CAPN1	279247	4	0	1	0	0	0						0	0.3125	1
CDC42EP2	279249	2	1	1	0	1	0						0	0	0.9375
EIF4E	280892	5	1	0	0	0	0						0	0.5	1
DSC2	280904	4	1	0	0	0	0						0	0.3125	1
EPHA4	281821	2	1	0	0	0	0						0	0	0.9375
TCF7L1	282111	4	1	0	0	0	1						0	0.3125	1
SPARCL1	282470	9	0	1	0	0	0						0.3125	1	0.6875
GRM1	282753	19	1	0	0	0	0						0.6875	0	0
SURB7	282892	10	0	0	1	0	0						0.5	1	0.5
ENSG00000152994	282947	2	0	1	0	0	0						0	0	0.9375
SMARCA5	283131	1	1	0	0	0	0						0	0	0.75
FAM100A	283474	10	0	0	1	0	0						0.5	1	0.5
CHD1	284049	12	1	0	0	0	0						0.9375	1	0.0625
MAX	284165	7	0	1	0	0	0						0	0.9375	1
JPH3	284262	3	1	0	0	0	0						0	0.125	1
OTUD6B	285420	11	0	1	0	0	0						0.75	1	0.25
OXA1L	285848	16	1	0	0	0	0						1	0.25	0
ADK	286621	5	1	0	0	0	0						0	0.5	1
TIAM1	286827	19	0	0	1	0	0						0.6875	0	0
PCDH1	287008	10	0	1	0	0	0						0.5	1	0.5
BAG4	287322	5	1	0	0	0	0						0	0.5	1
EXOSC6	288063	14	1	0	0	0	0						1	0.6875	0
DDX19B	288071	14	1	0	0	0	0						1	0.6875	0
DTNB	288642	2	0	0	1	0	0						0	0	0.9375
MRPL17	288937	13	0	1	0	0	0						1	0.875	0
FBXO16	290163	6	0	0	0	1	0						0	0.75	1
AMFR	290649	9	1	0	0	0	0						0.3125	1	0.6875
MED8	290663	10	0	1	0	0	0						0.5	1	0.5
APPBP1	290810	6	1	1	1	0	0						0	0.75	1
SSU72	291386	12	0	0	1	0	0						0.9375	1	0.0625
AP1M1	291439	8	0	1	0	0	0						0.125	1	0.875
MCM3AP	291688	3	1	0	0	0	0						0	0.125	1
ETHE1	292147	1	1	0	0	0	0						0	0	0.75
SQSTM1	292588	3	1	0	0	0	0						0	0.125	1
FBXO17	292852	6	0	0	1	0	0						0	0.75	1
ZNF382	292928	5	0	0	1	0	0						0	0.5	1
ALDH16A1	293350	6	0	1	0	0	0						0	0.75	1
PSME3	293362	6	0	1	0	0	0						0	0.75	1
DCD	293371	11	0	0	1	0	0						0.75	1	0.25
JOSD2	293431	1	0	1	0	0	0						0	0	0.75
BCL6B	293805	1	1	0	0	0	0						0	0	0.75
JAK1	294423	2	0	1	0	0	0						0	0	0.9375
ATXN7	295900	7	0	1	0	0	0						0	0.9375	1
CCNL1	295926	16	0	1	0	0	0						1	0.25	0
POLR2H	296223	10	1	0	0	0	0						0.5	1	0.5
RPN1	296255	7	0	0	0	1	0						0	0.9375	1
PBRM1	296302	1	1	0	0	0	0						0	0	0.75
TMEM113	296490	12	1	0	0	1	0						0.9375	1	0.0625
F2RL1	296677	4	1	0	0	0	0						0	0.3125	1
RHOBTB3	296731	13	1	0	0	0	0						1	0.875	0
HIST1H2AA	297012	7	0	0	0	1	0						0	0.9375	1
BMPER	297161	12	0	1	0	0	0						0.9375	1	0.0625
ANKHD1	297183	5	1	0	0	0	0						0	0.5	1
HSPA9	297185	17	1	0	0	0	0						1	0.0625	0
SOX17	297316	4	0	1	0	1	0						0	0.3125	1
EN2	297375	2	0	0	1	0	0						0	0	0.9375
CDK5	297518	4	1	0	0	0	0						0	0.3125	1
CNTNAP3	297668	4	0	1	0	0	0						0	0.3125	1
EEF1A2	298049	5	1	0	0	0	0						0	0.5	1
FBXO33	298097	6	1	0	0	0	0						0	0.75	1
GTF2A1	298173	17	0	1	0	0	0						1	0.0625	0
TSC1	298552	5	0	0	0	1	0						0	0.5	1
HPRT1	298556	2	0	1	0	0	0						0	0	0.9375
SPRED1	299084	17	0	1	0	0	0						1	0.0625	0
BRD7	299197	7	1	0	0	0	0						0	0.9375	1
CTDP1	299543	12	0	0	1	0	0						0.9375	1	0.0625
LEO1	299601	4	1	0	0	0	0						0	0.3125	1
WEE1	299613	6	1	0	0	0	0						0	0.75	1
NDEL1	299734	4	0	1	0	0	0						0	0.3125	1
PPIB	300026	2	1	0	0	0	0						0	0	0.9375
PLK1	300093	6	1	0	0	0	0						0	0.75	1
NUDT21	300291	14	0	1	0	0	0						1	0.6875	0
PHB	300408	1	0	0	0	1	0						0	0	0.75
MVD	301012	17	0	0	1	0	0						1	0.0625	0
CDT1	301019	6	0	0	1	0	0						0	0.75	1
MLL2	301067	12	1	0	0	0	0						0.9375	1	0.0625
AXL	301178	5	1	0	0	0	0						0	0.5	1
TSR1	301364	3	0	1	0	0	0						0	0.125	1
E4F1	301727	1	1	0	0	0	0						0	0	0.75
POLR2G	301788	10	1	0	0	0	0						0.5	1	0.5
VAV1	302269	2	1	0	0	0	0						0	0	0.9375
PYGO1	302327	4	1	0	0	0	0						0	0.3125	1
ZEB2	302501	3	0	1	0	0	0						0	0.125	1
CXXC5	302543	3	1	0	0	0	0						0	0.125	1
AXIN2	302625	4	1	1	1	1	0						0	0.3125	1
XPO6	302790	15	1	0	0	0	0						1	0.5	0
HSPA4	302961	5	1	0	0	0	0						0	0.5	1
HDAC3	302967	1	1	0	0	0	0						0	0	0.75
BCR	303507	2	1	0	0	0	0						0	0	0.9375
CDC25A	303706	6	0	0	0	1	0						0	0.75	1
NFRKB	303800	7	0	1	0	0	0						0	0.9375	1
DDX54	304072	11	1	0	0	0	0						0.75	1	0.25
BOP1	304151	11	1	0	0	0	0						0.75	1	0.25
PITX2	304169	4	1	1	1	0	0						0	0.3125	1
PRPF8	304350	8	1	0	0	0	0						0.125	1	0.875
CES3	304782	3	1	0	0	0	0						0	0.125	1
HIST3H3	305353	12	0	1	0	0	0						0.9375	1	0.0625
FEN1	305480	8	1	0	0	0	0						0.125	1	0.875
PHACTR2	305530	2	1	0	0	0	0						0	0	0.9375
FOS	306245	3	1	0	0	0	0						0	0.125	1
USP47	306830	6	0	1	0	0	0						0	0.75	1
SEC23A	306881	4	0	0	1	0	0						0	0.3125	1
UBE2E3	307109	3	0	0	0	0	1						0	0.125	1
SNCB	308057	5	1	0	0	0	0						0	0.5	1
HOXB3	308252	7	1	0	0	0	0						0	0.9375	1
BCDIN3	308546	8	0	1	0	0	0						0.125	1	0.875
EIF1AD	309175	2	0	1	0	0	0						0	0	0.9375
PFKL	309438	5	0	1	0	0	0						0	0.5	1
HCFC1	309555	12	1	0	0	0	0						0.9375	1	0.0625
STX7	309600	4	0	1	0	0	0						0	0.3125	1
EFEMP2	309953	9	0	0	0	1	0						0.3125	1	0.6875
RAB1B	310226	2	0	1	0	0	0						0	0	0.9375
TNFRSF10D	310263	16	0	1	0	0	0						1	0.25	0
P2RY2	310305	5	0	1	0	0	1						0	0.5	1
CSRP2	310901	3	0	0	1	0	0						0	0.125	1
C9orf86	311134	6	0	0	1	0	0						0	0.75	1
NEFL	311331	5	0	1	0	0	0						0	0.5	1
FGFR1	311337	2	0	1	0	0	0						0	0	0.9375
REST	311816	1	0	1	0	0	0						0	0	0.75
CTBP2	311825	1	1	0	0	0	0						0	0	0.75
EXO1	311873	8	1	0	0	0	0						0.125	1	0.875
PRG2	312134	5	1	0	0	0	0						0	0.5	1
ADRBK1	312262	19	0	0	1	0	0						0.6875	0	0
CHD4	312419	1	0	1	0	0	0						0	0	0.75
PABPC1	313007	14	0	1	0	0	0						1	0.6875	0
ICMT	313340	2	1	0	0	0	0						0	0	0.9375
C20orf4	313674	1	1	0	0	0	0						0	0	0.75
USP20	313811	8	0	1	0	0	0						0.125	1	0.875
AURKB	313950	13	1	0	0	0	0						1	0.875	0
TTC27	313953	3	0	0	1	0	0						0	0.125	1
ANAPC2	314004	4	1	0	0	0	0						0	0.3125	1
TCOF1	314349	1	0	1	0	0	0						0	0	0.75
CDC42	314458	2	1	0	0	0	0						0	0	0.9375
PRPF3	315379	4	0	0	0	1	0						0	0.3125	1
CHAF1B	315700	8	1	0	0	0	0						0.125	1	0.875
ALS2CR8	316224	6	0	1	0	0	0						0	0.75	1
SCD5	316329	9	0	1	1	0	0						0.3125	1	0.6875
BAIAP2	316338	2	1	0	0	0	0						0	0	0.9375
MLLT6	316426	10	1	0	0	0	0						0.5	1	0.5
TLK2	316512	8	0	1	0	0	0						0.125	1	0.875
RARA	316769	5	1	0	0	0	0						0	0.5	1
ASCC3L1	317123	8	0	0	1	0	0						0.125	1	0.875
CYC1	317159	16	0	1	0	0	0						1	0.25	0
VAV2	317258	2	1	0	0	0	0						0	0	0.9375
PLEKHJ1	318075	3	0	1	0	0	0						0	0.125	1
RUVBL1	318297	7	1	0	0	0	0						0	0.9375	1
SMARCD2	318451	1	1	0	0	0	0						0	0	0.75
CDK5R1	318486	4	0	0	1	0	0						0	0.3125	1
PRTFDC1	318602	2	0	1	0	0	0						0	0	0.9375
VPS37A	318629	13	0	1	0	0	0						1	0.875	0
ANAPC4	318775	4	1	0	0	0	0						0	0.3125	1
FOXP1	318902	1	0	0	0	0	1						0	0	0.75
TLE3	319233	7	1	0	0	0	0						0	0.9375	1
MAGOHB	319240	3	0	0	1	0	0						0	0.125	1
HNRPC	319690	8	0	1	0	0	0						0.125	1	0.875
PCID1	319910	14	0	1	0	0	0						1	0.6875	0
HSP90AA2	319956	10	1	0	0	0	0						0.5	1	0.5
TRIP10	320117	2	1	0	0	0	0						0	0	0.9375
EZH2	320147	1	1	0	0	0	0						0	0	0.75
NUCB2	320168	16	0	1	0	0	0						1	0.25	0
C3orf17	320251	15	0	1	0	0	0						1	0.5	0
NR2C2	320447	5	1	0	0	0	0						0	0.5	1
ARID1A	320485	1	1	0	0	0	0						0	0	0.75
EDC3	320503	18	0	0	1	0	0						0.875	0	0
EML4	320663	5	1	0	0	0	0						0	0.5	1
NOS1	320758	20	1	0	0	0	0						0.5	0	0
WIPF2	320924	5	0	0	0	1	0						0	0.5	1
CNOT1	320949	5	0	0	1	0	0						0	0.5	1
TNIP2	321203	1	1	0	0	0	0						0	0	0.75
MIF4GD	321625	14	1	0	0	0	0						1	0.6875	0
GAS1	321767	16	1	0	0	0	0						1	0.25	0
PYCR2	321781	3	0	0	1	0	0						0	0.125	1
ZBTB2	323183	7	0	0	1	0	0						0	0.9375	1
A2M	323929	9	1	0	0	0	0						0.3125	1	0.6875
KRT222P	323967	1	1	0	1	0	0						0	0	0.75
KIF15	324020	3	1	0	0	0	0						0	0.125	1
POLR2L	324124	10	0	1	0	0	0						0.5	1	0.5
HSPA5	324173	9	0	0	1	0	0						0.3125	1	0.6875
CSNK1D	324464	4	0	0	0	0	1						0	0.3125	1
GSK3B	324806	4	1	0	0	0	0						0	0.3125	1
STK11	324856	1	1	0	0	0	0						0	0	0.75
COPG	325002	15	0	0	1	0	0						1	0.5	0
METAP2	325312	2	0	1	0	0	0						0	0	0.9375
SERTAD3	325414	7	1	0	0	0	0						0	0.9375	1
CNTN1	325660	9	0	1	0	0	0						0.3125	1	0.6875
CARM1	325690	14	0	1	0	0	0						1	0.6875	0
GANC	326227	15	1	0	0	0	0						1	0.5	0
PSEN1	326366	4	1	0	0	0	0						0	0.3125	1
ZFPM1	326630	1	1	0	0	0	0						0	0	0.75
CUL1	326804	6	0	1	0	0	0						0	0.75	1
TAF1A	327072	3	1	0	0	0	0						0	0.125	1
CCT6B	327191	5	0	1	0	0	0						0	0.5	1
IL3RA	327890	2	1	0	0	0	0						0	0	0.9375
TGIF1	327959	1	0	0	0	0	1						0	0	0.75
ENSG00000185141	328139	9	0	1	0	0	0						0.3125	1	0.6875
CENTG1	328160	2	0	0	1	0	0						0	0	0.9375
TRAK1	328998	3	1	0	0	0	0						0	0.125	1
HSP90AB1	329390	5	0	1	0	0	0						0	0.5	1
COPB2	329419	15	0	0	1	0	0						1	0.5	0
KIAA1680	329482	4	0	1	0	0	0						0	0.3125	1
SOCS3	330341	2	1	0	0	0	0						0	0	0.9375
CDYL	330512	1	0	1	0	0	0						0	0	0.75
HGS	331201	13	0	0	0	1	0						1	0.875	0
NXF2B	331471	15	0	1	0	0	0						1	0.5	0
IKZF1	331614	1	1	0	0	0	0						0	0	0.75
CAV3	331718	20	0	1	0	0	0						0.5	0	0
THOC4	331817	8	0	0	0	1	0						0.125	1	0.875
TSKU	332668	3	0	0	0	1	0						0	0.125	1
SMAD3	332973	3	1	0	0	0	0						0	0.125	1
BACE2	332979	13	0	1	0	0	0						1	0.875	0
EP400	333602	7	1	0	0	0	0						0	0.9375	1
PES1	334612	11	1	0	0	0	0						0.75	1	0.25
TEAD1	334754	7	0	1	0	0	0						0	0.9375	1
TESC	334785	3	0	1	0	0	0						0	0.125	1
ARID2	335044	1	1	0	0	0	0						0	0	0.75
BCL9L	335320	4	0	0	1	0	0						0	0.3125	1
CDKN3	335357	6	1	0	0	0	0						0	0.75	1
TCF7	335644	4	1	1	1	0	0						0	0.3125	1
NF2	335652	5	1	0	0	0	0						0	0.5	1
RAD54B	336606	8	0	0	1	0	0						0.125	1	0.875
HMG20A	336856	3	0	1	0	0	0						0	0.125	1
PPP2R4	337448	5	1	0	0	0	0						0	0.5	1
FTSJ3	337518	11	1	0	0	0	0						0.75	1	0.25
TESK1	338127	17	0	1	0	0	0						1	0.0625	0
EED	338186	1	1	0	0	0	0						0	0	0.75
TFE3	338360	3	0	1	0	0	0						0	0.125	1
TRIM6	338711	5	1	0	1	0	0						0	0.5	1
BXDC2	338862	11	0	1	0	0	0						0.75	1	0.25
RHOG	339467	2	0	0	1	0	0						0	0	0.9375
RPL7	339795	6	0	1	0	0	0						0	0.75	1
COL11A2	339915	5	1	0	0	0	0						0	0.5	1
HSPD1	340019	9	1	0	0	0	0						0.3125	1	0.6875
HTATIP	340330	7	1	0	0	0	0						0	0.9375	1
GNE	340770	7	0	0	1	0	0						0	0.9375	1
SMARCB1	340883	1	1	0	0	0	0						0	0	0.75
ASH2L	340896	12	1	0	0	0	0						0.9375	1	0.0625
STAT5A	341208	2	0	0	1	0	0						0	0	0.9375
SMAD4	341551	3	1	0	0	0	0						0	0.125	1
PPP1CC	341779	1	1	0	0	0	0						0	0	0.75
HNRPA1	341826	8	1	1	0	0	0						0.125	1	0.875
IL4I1	342557	15	0	0	1	0	0						1	0.5	0
CD5	342681	2	0	0	1	0	0						0	0	0.9375
POLR2K	342889	10	0	1	0	0	0						0.5	1	0.5
PAX3	343052	5	0	0	0	1	0						0	0.5	1
XBP1	343155	3	0	0	1	0	0						0	0.125	1
EPB41L3	343158	18	1	0	0	0	0						0.875	0	0
CORO2A	343746	1	1	0	0	0	0						0	0	0.75
UBE2V1	344166	16	0	0	1	0	0						1	0.25	0
CTNNB1	344456	4	1	0	1	0	1						0	0.3125	1
TAF6	344537	17	0	1	0	0	0						1	0.0625	0
BTG3	344609	14	0	1	0	0	0						1	0.6875	0
ACACA	344789	1	0	1	0	0	0						0	0	0.75
TCF7L2	344823	4	1	0	1	0	0						0	0.3125	1
DNMBP	344914	5	0	1	0	0	0						0	0.5	1
SH2B3	345492	2	1	0	0	0	0						0	0	0.9375
VAPA	345656	8	0	1	0	0	0						0.125	1	0.875
MTMR2	345752	5	0	1	0	0	0						0	0.5	1
ANKRD6	345767	4	1	0	0	0	0						0	0.3125	1
NUP50	345895	15	0	0	1	0	0						1	0.5	0
ENSG00000182774	346046	6	0	1	0	0	0						0	0.75	1
RPL7L1	346063	6	1	0	0	0	0						0	0.75	1
PLEKHB1	346127	3	0	1	0	0	0						0	0.125	1
ZYX	346417	2	0	1	0	0	0						0	0	0.9375
TCF4	346440	4	1	0	0	0	0						0	0.3125	1
TXNRD1	347020	7	1	0	0	0	0						0	0.9375	1
TLE1	347102	2	1	1	0	0	0						0	0	0.9375
CTNNA1	347190	4	0	1	0	0	0						0	0.3125	1
SRGAP1	347198	2	1	0	0	0	0						0	0	0.9375
GRK6	347655	5	1	0	0	0	0						0	0.5	1
UBE2I	348056	3	0	0	1	0	0						0	0.125	1
C1D	348107	14	1	0	0	0	0						1	0.6875	0
FAM115A	348220	9	1	0	0	0	0						0.3125	1	0.6875
PSMD12	348442	8	0	1	0	0	0						0.125	1	0.875
SPRED2	348753	2	0	1	0	0	0						0	0	0.9375
NUP153	348854	15	1	0	0	0	0						1	0.5	0
GPI	348877	9	1	0	0	0	0						0.3125	1	0.6875
ITPR1	349029	19	0	1	0	0	0						0.6875	0	0
ADAM15	349436	5	1	0	0	0	0						0	0.5	1
SCRIB	349486	4	0	0	1	0	0						0	0.3125	1
PXMP3	349543	4	1	0	0	0	0						0	0.3125	1
BRCA1	350283	1	1	0	0	0	0						0	0	0.75
PHF8	350676	12	0	1	0	0	0						0.9375	1	0.0625
SMARCA4	350720	1	1	0	0	0	0						0	0	0.75
RAD17	350725	8	1	0	0	0	0						0.125	1	0.875
SUSD2	351075	2	0	1	0	0	0						0	0	0.9375
MAPK13	351092	3	1	0	0	0	0						0	0.125	1
TRIM33	351250	3	0	1	0	0	0						0	0.125	1
CASP8	351273	16	0	0	0	1	0						1	0.25	0
PSMB10	351314	8	1	0	0	0	0						0.125	1	0.875
WDR5	351446	12	1	0	0	0	1						0.9375	1	0.0625
UBL5	351492	10	1	0	0	0	0						0.5	1	0.5
NOL8	351723	11	0	1	0	0	0						0.75	1	0.25
STK16	351781	1	0	1	0	0	0						0	0	0.75
SH2B1	352232	2	0	1	0	0	0						0	0	0.9375
ARCN1	352385	15	0	0	1	0	0						1	0.5	0
RUNX2	352514	3	0	0	0	1	0						0	0.125	1
DNMT1	352516	1	0	1	0	0	0						0	0	0.75
ZRANB1	352676	6	0	1	0	0	0						0	0.75	1
G3BP2	352738	15	0	1	0	0	0						1	0.5	0
RPL12	352744	6	0	1	0	0	0						0	0.75	1
TRRAP	352925	7	1	0	0	0	0						0	0.9375	1
CSNK1E	352929	4	1	0	1	0	1						0	0.3125	1
SIAH1	353090	3	1	0	0	0	0						0	0.125	1
GTPBP4	353168	11	0	0	1	0	0						0.75	1	0.25
CACNA1A	353362	2	1	0	1	0	0						0	0	0.9375
NR4A1	353427	5	0	1	0	0	0						0	0.5	1
MYLK	353452	5	1	0	0	0	0						0	0.5	1
ETF1	353741	14	0	0	1	0	0						1	0.6875	0
RPH3A	353836	18	0	0	1	0	0						0.875	0	0
GNL3L	354091	11	1	0	0	0	0						0.75	1	0.25
RHOA	354222	2	0	0	0	1	0						0	0	0.9375
CTSE	354337	9	1	0	0	0	0						0.3125	1	0.6875
STAT1	354394	2	0	1	0	0	0						0	0	0.9375
DLX1	354478	3	0	1	0	0	0						0	0.125	1
FZD5	354607	4	1	0	0	0	0						0	0.3125	1
CTNNBIP1	354792	4	1	0	0	0	0						0	0.3125	1
VEPH1	354919	3	0	0	1	0	0						0	0.125	1
TLR1	354932	9	0	0	1	0	0						0.3125	1	0.6875
POU3F3	355001	1	0	0	1	0	0						0	0	0.75
CDKN2A	355153	6	1	0	0	0	0						0	0.75	1
CTR9	355168	4	1	0	0	0	0						0	0.3125	1
HMGN2	355228	7	1	0	0	0	0						0	0.9375	1
CDC42BPB	355237	11	0	0	0	1	0						0.75	1	0.25
INOC1	355356	7	1	0	0	0	0						0	0.9375	1
TAF5L	355636	7	0	1	0	0	0						0	0.9375	1
RPS6KA2	355832	7	1	0	0	0	0						0	0.9375	1
PROX1	355925	1	0	1	0	0	0						0	0	0.75
PFKFB2	356047	5	0	1	0	0	0						0	0.5	1
DYNLT1	356056	3	0	1	0	0	0						0	0.125	1
ARID1B	356116	1	1	0	0	0	0						0	0	0.75
KLHL12	356230	2	1	0	0	0	0						0	0	0.9375
ASPM	356377	6	1	0	0	0	0						0	0.75	1
CDC73	356405	4	1	0	0	0	0						0	0.3125	1
FAM5C	356432	13	1	0	0	0	0						1	0.875	0
SASH1	356437	3	0	1	0	0	0						0	0.125	1
RNF2	356480	12	0	1	0	0	0						0.9375	1	0.0625
NCF2	356505	2	0	1	0	0	0						0	0	0.9375
RGS16	356529	5	1	0	0	0	0						0	0.5	1
CD247	356834	2	1	0	0	0	0						0	0	0.9375
POU2F1	356836	7	0	1	0	0	0						0	0.9375	1
DDR2	356899	5	0	1	0	0	0						0	0.5	1
PFDN2	356989	8	0	1	0	0	0						0.125	1	0.875
COPA	357048	15	0	0	1	0	0						1	0.5	0
C1orf61	357225	4	0	0	1	0	0						0	0.3125	1
PYGO2	357442	4	0	1	0	0	0						0	0.3125	1
HDAC2	357621	1	1	0	0	0	0						0	0	0.75
S100A1	357687	13	1	0	0	0	0						1	0.875	0
CDC2L6	357907	10	0	1	0	0	0						0.5	1	0.5
HTRA1	357980	1	0	0	1	0	0						0	0	0.75
GRK5	358104	5	0	0	1	0	0						0	0.5	1
EIF3S10	358140	14	0	0	1	0	0						1	0.6875	0
EMX2	358202	5	0	0	0	0	1						0	0.5	1
GJA5	358240	1	1	0	0	0	0						0	0	0.75
MAP3K7	358335	3	1	0	0	0	0						0	0.125	1
MDN1	358400	11	1	0	0	0	0						0.75	1	0.25
VTI1A	358406	4	0	1	0	0	0						0	0.3125	1
NRAS	358546	14	0	0	1	0	0						1	0.6875	0
GDI1	358756	2	1	0	0	0	0						0	0	0.9375
C1orf103	358778	7	0	1	0	0	0						0	0.9375	1
CUEDC2	358953	5	1	0	0	0	0						0	0.5	1
MECP2	358973	1	0	0	1	0	0						0	0	0.75
VAV3	359073	2	1	0	0	0	0						0	0	0.9375
BTRC	359206	6	1	0	0	0	0						0	0.75	1
HMGB3	359393	1	0	0	0	0	1						0	0	0.75
CHUK	359424	5	0	1	0	0	0						0	0.5	1
CPN1	359446	2	0	0	1	0	0						0	0	0.9375
GOT1	359539	8	0	1	0	0	0						0.125	1	0.875
BXDC5	359688	11	1	0	0	0	0						0.75	1	0.25
BMP5	359866	12	0	1	0	0	0						0.9375	1	0.0625
LRRC40	359990	8	0	0	1	0	0						0.125	1	0.875
SERBP1	360034	3	0	1	0	0	0						0	0.125	1
EDN3	360067	9	0	1	0	0	0						0.3125	1	0.6875
LEPR	360100	2	0	1	0	0	0						0	0	0.9375
BIRC4	360242	3	0	1	0	0	0						0	0.125	1
PARS2	360327	10	0	1	0	0	0						0.5	1	0.5
CSTF1	360397	1	1	0	0	0	0						0	0	0.75
MAGOH	360525	8	0	1	0	0	0						0.125	1	0.875
ADNP	360662	2	0	0	1	0	0						0	0	0.9375
PMPCA	360782	3	1	0	0	0	0						0	0.125	1
DDX27	360828	11	1	0	0	0	0						0.75	1	0.25
PAEP	360833	9	0	0	1	0	0						0.3125	1	0.6875
MKNK1	361014	5	1	0	0	0	0						0	0.5	1
RAD54L	361043	8	1	0	0	0	0						0.125	1	0.875
NEURL2	361596	4	1	0	0	0	0						0	0.3125	1
HEYL	361943	3	0	1	0	0	0						0	0.125	1
PLCG1	362369	2	0	1	0	0	0						0	0	0.9375
TSPAN15	362387	6	1	0	0	0	0						0	0.75	1
PIM1	362606	6	1	0	0	0	0						0	0.75	1
HDAC1	362649	1	1	0	0	0	0						0	0	0.75
SRC	362659	5	0	1	0	0	0						0	0.5	1
HDAC8	362674	12	1	0	0	0	0						0.9375	1	0.0625
NEK6	362702	5	1	0	0	0	0						0	0.5	1
RBL1	362768	1	0	1	0	0	0						0	0	0.75
CDKN1A	362816	6	0	1	0	0	0						0	0.75	1
SFRS3	362820	12	0	0	0	1	0						0.9375	1	0.0625
YTHDF2	362918	8	0	0	0	1	0						0.125	1	0.875
ZMYM3	363100	1	0	1	0	0	0						0	0	0.75
RPS6KA1	363277	5	1	0	0	0	0						0	0.5	1
MLLT7	363377	3	0	1	0	0	0						0	0.125	1
SUSD1	363381	10	0	1	0	0	0						0.5	1	0.5
ZNF593	363384	11	0	1	0	0	0						0.75	1	0.25
ITPR3	363435	19	1	0	0	0	0						0.6875	0	0
TAPBP	363700	15	0	0	1	0	0						1	0.5	0
BMPR2	363708	3	0	0	1	0	0						0	0.125	1
NPLOC4	363879	9	1	0	0	0	0						0.3125	1	0.6875
MAP1LC3A	363970	3	0	0	1	0	0						0	0.125	1
TGFBR1	364133	3	0	0	1	0	0						0	0.125	1
RNF5	364235	9	0	0	1	0	0						0.3125	1	0.6875
ZUBR1	364403	9	1	0	0	0	0						0.3125	1	0.6875
MAP3K8	364477	5	1	0	0	0	0						0	0.5	1
STK19	364482	10	1	0	0	0	0						0.5	1	0.5
HIATL1	364493	14	1	0	0	0	0						1	0.6875	0
PAX7	364524	5	1	0	0	0	0						0	0.5	1
OGN	364704	5	0	1	0	0	0						0	0.5	1
SOX1	364861	4	1	0	0	0	0						0	0.3125	1
BAT3	365131	7	0	0	0	1	0						0	0.9375	1
HNRPCL1	365370	8	1	0	0	0	0						0.125	1	0.875
GKAP1	365550	13	0	1	0	0	0						1	0.875	0
EXOSC10	366135	14	1	0	0	0	0						1	0.6875	0
SPRY2	366306	17	0	1	0	0	0						1	0.0625	0
FOXA2	366319	2	0	0	0	1	0						0	0	0.9375
TRIM27	366404	1	1	0	0	0	0						0	0	0.75
PYGM	366663	13	1	0	0	0	0						1	0.875	0
UCHL3	366813	6	0	1	1	0	0						0	0.75	1
ATP2A2	366913	13	0	1	0	0	0						1	0.875	0
OTUB1	367021	11	0	0	1	0	0						0.75	1	0.25
HIST1H4C	367034	7	0	0	1	0	0						0	0.9375	1
C13orf34	367046	6	0	1	0	0	0						0	0.75	1
CSNK1A1	367072	4	1	0	0	0	0						0	0.3125	1
STX5	367129	4	0	0	0	1	0						0	0.3125	1
MYC	367207	7	0	1	0	0	0						0	0.9375	1
PNPT1	367412	13	1	0	0	0	0						1	0.875	0
RPP38	367444	5	0	1	0	0	0						0	0.5	1
DFFB	367454	1	1	0	0	0	0						0	0	0.75
CDC2L1	367900	16	1	0	0	0	0						1	0.25	0
E2F3	367933	1	0	1	0	0	0						0	0	0.75
MCM8	368164	6	0	1	0	0	0						0	0.75	1
EIF2AK2	368453	2	1	0	0	0	0						0	0	0.9375
PRNP	368752	9	0	1	0	0	0						0.3125	1	0.6875
EXOSC9	368984	14	1	0	0	0	0						1	0.6875	0
SH3KBP1	369049	17	0	1	0	0	0						1	0.0625	0
FER	369058	2	0	0	1	0	0						0	0	0.9375
RFC3	369411	8	1	0	0	0	0						0.125	1	0.875
RAB10	370062	2	0	0	1	0	0						0	0	0.9375
HMGN1	370125	7	0	0	1	0	0						0	0.9375	1
HCCS	370139	16	1	0	0	0	0						1	0.25	0
CCNB1	370233	6	1	0	0	0	0						0	0.75	1
NKX3-1	370253	3	1	0	0	0	0						0	0.125	1
CDX2	370408	7	0	0	1	0	0						0	0.9375	1
TNFRSF10B	370451	16	0	1	0	0	0						1	0.25	0
ASCL2	370547	12	1	0	0	0	0						0.9375	1	0.0625
TMEM165	370736	15	0	0	0	1	0						1	0.5	0
PELO	370852	7	0	0	1	0	0						0	0.9375	1
FBXO4	371053	6	0	1	0	0	0						0	0.75	1
JAK2	371067	2	1	0	0	0	0						0	0	0.9375
EIF3S6IP	371099	14	0	1	0	0	0						1	0.6875	0
RCL1	371169	11	0	1	0	0	0						0.75	1	0.25
GGA1	371175	13	0	0	1	0	0						1	0.875	0
OSMR	371189	2	1	0	0	0	0						0	0	0.9375
GART	371236	6	0	0	1	0	0						0	0.75	1
P2RX5	371255	2	1	0	1	0	0						0	0	0.9375
CENPJ	371308	18	0	1	0	0	0						0.875	0	0
CNOT7	371342	14	1	0	0	0	0						1	0.6875	0
CREBBP	371502	7	1	0	0	0	0						0	0.9375	1
OLIG1	371785	7	1	0	0	0	0						0	0.9375	1
CTBP1	372411	1	1	0	0	0	0						0	0	0.75
AXIN1	372415	4	0	1	0	0	0						0	0.3125	1
RNF5P1	372776	3	0	1	0	0	0						0	0.125	1
NKIRAS1	373411	3	0	1	0	0	0						0	0.125	1
TRIP12	373696	6	0	1	0	0	0						0	0.75	1
PKM2	373744	5	1	0	0	0	0						0	0.5	1
SNX1	373844	13	0	0	1	0	0						1	0.875	0
EDD1	373852	14	0	1	0	0	0						1	0.6875	0
INTS1	374121	10	1	0	0	0	0						0.5	1	0.5
MLL	374158	12	1	0	0	0	0						0.9375	1	0.0625
SART1	374232	10	0	1	0	0	0						0.5	1	0.5
GNB2L1	374249	2	1	0	0	0	0						0	0	0.9375
UBE2Z	374259	3	1	0	0	0	0						0	0.125	1
DIXDC1	374471	4	1	0	0	0	0						0	0.3125	1
SKIL	374663	3	1	0	0	0	0						0	0.125	1
IGHG3	374992	6	1	0	0	0	0						0	0.75	1
CEBPD	375089	3	0	0	1	0	0						0	0.125	1
SNRPN	375105	11	0	0	1	0	0}						0.75	1	0.25
